# Supplementary material for: Antibiotic stewardship in the PICU: Impact of ward rounds led by paediatric infectious diseases specialists on antibiotic consumption
Source: Sci Rep. 2020 Jun 1;10:8826. doi: 10.1038/s41598-020-65671-0 (PMC7264238; doi:10.1038/s41598-020-65671-0)
Supplement: Supplementary file 2 — Supplementary Information2. [file 41598_2020_65671_MOESM2_ESM.xlsx]

## Sheet: Online Resource 2
Online Resource 2
Detailed antibiotic use data in the pre- and postimplementation period
			Preimplementation	Postimplementation	Difference (%)	P value
Antibiotic use
	Total patient days		1964	1866	-98 (5)
	DoT1		2959	2431	-528 (18)
	DoT/1000 PD*		1226 [0-4129]	1000 [0-3125]	-226 (18)	0.005
	LoT2		1569	1333	-236 (15)
	LoT/1000 PD*		750 [0-976]	667 [0-973]	-83(11)	0.09
1Sum of days of therapy (DoT) of all antibiotics administered. 2Sum of length of therapy (LoT) of all patient stays. *Median and [range]. Mann-Whitney U test was used to compare DOT/1000 PD and LOT/1000 PD for each PICU stay between the pre- and postimplementation period. p < 0.05: statistically significant.

## Sheet: Online Resource 3
Online Resource 3	Detailed antibiotic consumption data in the pre- and postimplementation period
Antimicrobial agent(s)	WHO ATC	Pre-implementation (2017), 1964 PD			Post-implementation (2018), 1866 PD			Change in antibiotic density		p*
	classification	Total antibiotic use [DoT]	Antibiotic density [DoT/1000PD]	Antibiotic distribution [%]	Total antibiotic use [DoT]	Antibiotic density [DoT/1000PD]	Antibiotic distribution [%]	Absolute [DoT/1000PD]	Relative [%]
Penicillins	J01C	169	86.0489	0.0571139	166	88.9603	0.0682847	2.91146	0.033835	0.43
Penicillin		4	2.03666	0.00135181	0	0	0	-2.03666	-1	0.13
Ampicillin		165	84.0122	0.0557621	166	88.9603	0.0682847	4.94812	0.0588977	0.58
ß-lactamase inhibitor combinations	J01CR	416	211.813	0.140588	528	282.958	0.217195	71.1456	0.335889	0.02
Amoxicillin/clavulanate		0	0	0	2	1.07181	0.000822707	1.07181		0.35
Ampicillin/sulbactam		46	23.4216	0.0155458	176	94.3194	0.0723982	70.8978	3.02703	<0.001
Piperacillin/tazobactam		370	188.391	0.125042	350	187.567	0.143974	-0.82405	-0.00437415	0.63
First-generation cephalosporins	J01DB	505	257.128	0.170666	426	228.296	0.175237	-28.8325	-0.112133	0.22
Cefaclor		36	18.3299	0.0121663	0	0	0	-18.3299	-1	0.13
Cefazolin		469	238.798	0.158499	426	228.296	0.175237	-10.5026	-0.0439808	0.28
Second-generation cephalosporins (Cefuroxime)	J01DC	106	53.9715	0.0358229	107	57.3419	0.0440148	3.37042	0.0624482	0.17
Third-generation cephalosporins	J01DD	40	20.3666	0.0135181	61	32.6902	0.0250926	12.3236	0.605091	0.39
Ceftriaxone		10	5.09165	0.00337952	5	2.67953	0.00205677	-2.41212	-0.473741	0.26
Cefotaxime		30	15.2749	0.0101386	56	30.0107	0.0230358	14.7358	0.964702	0.08
Fourth-generation (anti-pseudomonas) cephalosporins	J01DD and J01DE	30	15.2749	0.0101386	0	0	0	-15.2749	-1	0.03
Ceftazidim		25	12.7291	0.0084488	0	0	0	-12.7291	-1	0.06
Cefepime		5	2.54582	0.00168976	0	0	0	-2.54582	-1	0.29
Carbapenems	J01DH	471	239.817	0.159175	250	133.976	0.102838	-105.84	-0.441338	0.1
Imipenem		9	4.58248	0.00304157	25	13.3976	0.0102838	8.81516	1.92366	0.38
Meropenem		462	235.234	0.156134	225	120.579	0.0925545	-114.655	-0.48741	0.07
Aminoglycosides	J01GB	408	207.739	0.137884	466	249.732	0.191691	41.9927	0.202142	0.14
Amikacin		16	8.14664	0.00540723	31	16.6131	0.012752	8.46644	1.03926	0.6
Gentamicin		34	17.3116	0.0114904	51	27.3312	0.020979	10.0196	0.578778	0.98
Tobramycin		358	182.281	0.120987	384	205.788	0.15796	23.5067	0.128959	0.15
Glycopeptide antibacterials	J01XA	416	211.813	0.140588	169	90.5681	0.0695187	-121.245	-0.572414	0.02
Vancomycin		401	204.175	0.135519	169	90.5681	0.0695187	-113.607	-0.55642	0.03
Teicoplanin		15	7.63747	0.00506928	0	0	0	-7.63747	-1	0.03
Glycylcyclines (Tigecycline)	J01AA12	11	5.60081	0.00371747	9	4.82315	0.00370218	-0.777664	-0.138848	0.64
Fluoroquinolones	J01MA	10	5.09165	0.00337952	60	32.1543	0.0246812	27.0627	5.31511	0.89
Ciprofloxacin		10	5.09165	0.00337952	13	6.96677	0.00534759	1.87512	0.368274	0.56
Moxifloxacin		0	0	0	36	19.2926	0.0148087	19.2926		0.18
Ofloxacin		0	0	0	11	5.89496	0.00452489	5.89496		0.35
Macrolides	J01FA	57	29.0224	0.0192633	37	19.8285	0.0152201	-9.19389	-0.316786	0.84
Clarithromycin		20	10.1833	0.00675904	24	12.8617	0.00987248	2.67844	0.263023	0.6
Erythromycin		37	18.8391	0.0125042	13	6.96677	0.00534759	-11.8723	-0.630196	0.33
Metronidazole	J01XD01	14	7.12831	0.00473133	44	23.5798	0.0180995	16.4515	2.30792	0.22
Linezolid	J01XX08	3	1.52749	0.00101386	27	14.4695	0.0111065	12.942	8.47267	0.23
Clindamycin	J01FF01	4	2.03666	0.00135181	0	0	0	-2.03666	-1	0.13
Doxycycline	J01AA02	4	2.03666	0.00135181	0	0	0	-2.03666	-1	0.29
Trimethoprim/Sulfamethoxazole	J01EE01	256	130.346	0.0865157	72	38.5852	0.0296174	-91.761	-0.703979	0.05
Rifampicin	J04AB02	20	10.1833	0.00675904	0	0	0	-10.1833	-1	0.13
Rifaximin	A07AA11	0	0	0	9	4.82315	0.00370218	4.82315		0.18
Colistin	J01XB01	19	9.67413	0.00642109	0	0	0	-9.67413	-1	0.29
Totals	J01	2959	1506.62	1	2431	1302.79	1	-203.832	-0.135291	0.005
DoT/1000 PD given in the table refer to the cumulative patient days of 1964 PD in the pre-implementation and 1866 PD in the post-implementation period. Intergroup comparison was performed by Mann-Whitney U test. The patients’ DoT/1000 PD of each antibiotic were compared between the pre- and postimplementation period, using DoT/1000 PD on the patient level and patient’s individual length of PICU s…
